# Supplementary material for: A Droplet Microfluidics Based Platform for Mining Metagenomic Libraries for Natural Compounds
Source: Micromachines (Basel). 2017 Jul 25;8(8):230. doi: 10.3390/mi8080230 (PMC6189830; doi:10.3390/mi8080230)
Supplement: Supplementary file 1 [file micromachines-08-00230-s001.zip]

Archive with 7 entries (6 files):
- micromachines-205464-supplementary/
- micromachines-205464-supplementary/File S1.dwg
- micromachines-205464-supplementary/micromachines-205464-supplementary.pdf
- micromachines-205464-supplementary/Video S1.wmv
- micromachines-205464-supplementary/Video S2.wmv
- micromachines-205464-supplementary/Video S3.wmv
- micromachines-205464-supplementary/Video S4.avi
